# Supplementary material for: Ex Vivo, In Vitro and In Vivo Bone Health Properties of Grana Padano Cheese
Source: Foods. 2025 Jan 16;14(2):273. doi: 10.3390/foods14020273 (PMC11765351; doi:10.3390/foods14020273)
Supplement: Supplementary file 1 [file foods-14-00273-s001.zip]

Archive with 1 entries (1 files):
- foods-3387825-supplementary.pdf
